# Supplementary material for: CIC/ATXN1‐rearranged tumors in the central nervous system are mainly represented by sarcomas: A comprehensive clinicopathological and epigenetic series
Source: Brain Pathol. 2024 Oct 23;35(2):e13303. doi: 10.1111/bpa.13303 (PMC11835441; doi:10.1111/bpa.13303)
Supplement: Supplementary file 4 — Table S1. Clinical, radiological, histopathological, and molecular data from our cohort. [file BPA-35-e13303-s001.xlsx]

## Sheet: Histopathology and genetics
CASE	FUSION	idat	DNA-methylation profiling v12.5 (calibrated score)	DNA-methylation profiling v12.8 (calibrated score)	UMAP	Integrated diagnosis	Growth pattern	Oligodendroglioma-like	Small round cells	Epithelioid component	Prominent nucleoli	Fibrotic stroma	Myxoid changes	Microcystic changes	Pseudorosettes	Rhabdoid	Reticular pattern	Spindle cells	Perivascular inflammatory infiltrates	Eosinophilic granular bodies	Necrosis	Microvascular proliferation	Hemorrhage	Siderophages	Mitotic count (/3.2mm2)	MIB1 (%)	NUT	ETV4	CK AE1/AE3	EMA	VIMENTIN	ACTIN	DESMIN	NEUROFILAMENT	CD34	CD56	SYNAPTOPHYSIN	NEUN	GFAP	OLIG2	SOX10	S100	CD99	INI1	BRG1	RETICULIN
1	CIC::NUTM1	207129460046_R07C01	CIC REARRANGED SARCOMA (0.17)	CIC REARRANGED SARCOMA (0.17)	SARC-CIC	CNS SARC-CIC	Circumscribed	0	1	0	1	0	1	0	0	0	0	0	0	0	0	0	1	0	47	30	1	1	0	0	1 diffuse	0	0	1 focal	1 focal	1 moderate	1 focal	0	1 moderate	1 moderate	0	1 moderate	1 focal	Retained	Retained	abundant reticulin matrix with septa
2	CIC::DUX4	205022240087_R08C01	CIC REARRANGED SARCOMA (0.99)	CIC REARRANGED SARCOMA (0.99)	SARC-CIC	CNS SARC-CIC	Circumscribed	0	1	0	0	0	1	0	0	0	1	0	0	0	1	0	1	0	28	15	0	1	NA	0	1 diffuse	NA	0	0	0	0	0	NA	0	0	0	NA	1 focal	Retained	Retained	abundant reticulin matrix with septa
3	CIC::EWSR1	206848800129_R06C01	CIC REARRANGED SARCOMA (0.99)	CIC REARRANGED SARCOMA (0.99)	SARC-CIC	CNS SARC-CIC	Circumscribed	0	1	0	1	0	0	0	0	0	0	0	0	0	1	0	1	0	34	20	0	NA	0	0	1 diffuse	0	NA	1 focal	0	0	1 focal	NA	1 focal	1 focal	0	NA	1 focal	Retained	Retained	abundant reticulin matrix with septa
4	CIC::LEUTX	206178930085_R06C01	MEDULLOBLASTOMA, NON-WNT/NON-SHH (0.07)	MEDULLOBLASTOMA, NON-WNT/NON-SHH (0.03)	SARC-CIC	CNS SARC-CIC	Circumscribed	0	1	0	0	0	0	0	0	0	0	1	0	0	1	0	1	0	41	15	0	1	0	1 moderate	1 diffuse	0	0	0	0	1 moderate	0	0	1 focal	1 moderate	0	1 moderate	0	Retained	Retained	abundant reticulin matrix with septa
5	CIC::NUTM1	204339310162_R04C01	CIC REARRANGED SARCOMA (0.99)	CIC REARRANGED SARCOMA (0.99)	SARC-CIC	CNS SARC-CIC	Circumscribed	0	1	0	1	0	1	1	1	1	1	0	0	0	0	0	1	0	22	20	1	1	NA	1 moderate	1 diffuse	NA	NA	1 focal	1 focal	0	0	NA	1 focal	0	0	NA	0	Retained	Retained	abundant reticulin matrix with septa
6	CIC::NUTM1	204425710099_R05C01	CIC REARRANGED SARCOMA (0.99)	CIC REARRANGED SARCOMA (0.99)	SARC-CIC	CNS SARC-CIC	Circumscribed	0	1	0	1	0	1	0	0	0	0	0	0	0	0	0	1	0	39	50	1	1	1 focal	1 focal	1 diffuse	1 moderate	0	1 moderate	0	0	0	0	0	0	0	1 focal	1 focal	Retained	Retained	abundant reticulin matrix with septa
7	ATXN1::DUX4	205289440187_R01C01	CIC REARRANGED SARCOMA (0.99)	CIC REARRANGED SARCOMA (0.99)	SARC-CIC	CNS SARC-CIC	Circumscribed	0	1	0	1	0	1	0	0	1	0	0	0	0	1	0	1	0	51	30	0	1	0	0	1 diffuse	0	1 focal	0	0	0	0	0	1 focal	1 moderate	0	1 focal	1 focal	Retained	Retained	abundant reticulin matrix with septa
8	ATXN1::DUX4	206687210175_R06C01	CIC REARRANGED SARCOMA (0.99)	CIC REARRANGED SARCOMA (0.99)	SARC-CIC	CNS SARC-CIC	Circumscribed	0	1	1	1	0	1	0	0	1	0	0	0	0	1	0	1	0	41	60	0	1	0		1 diffuse	0	0	1 focal	0	1 moderate	0	0	0	1 moderate	0	1 focal	1 focal	Retained	Retained	abundant reticulin matrix with septa
9	CIC::NUTM1	207592450125_R06C01	CIC REARRANGED SARCOMA (0.49)	CIC REARRANGED SARCOMA (0.33)	SARC-CIC	CNS SARC-CIC	Circumscribed	0	1	0	1	0	0	1	0	0	0	1	0	0	1	1	1	0	49	30	1	1	0	0	1 diffuse	0	0	0	0	1 moderate	0	0	0	0	0	0	1 focal	Retained	Retained	abundant reticulin matrix with monocellular staining
10	ATXN1::NUTM1	203160030002_R01C01	CIC REARRANGED SARCOMA (0.65)	CIC REARRANGED SARCOMA (0.25)	SARC-CIC	CNS SARC-CIC	Circumscribed	NA	NA	NA	NA	NA	NA	NA	NA	NA	0	NA	NA	NA	NA	NA	1	0	39	40	1	1	0	NA	NA	0	NR	0	0		0	NA	1 moderate	0	NA	0	NA	Retained	Retained	NA
11	CIC::DUX4	207558600094_R02C01	CIC REARRANGED SARCOMA (0.45)	CIC REARRANGED SARCOMA (0.73)	SARC-CIC	CNS SARC-CIC	Circumscribed	0	1	0	1	0	0	0	0	0	0	1	0	0	0	0	1	0	40	60	0	1	0	0	1 diffuse	0	0	1 diffuse	0	0	0	0	0	0	0	1 moderate	1 moderate	Retained	Retained	abundant reticulin matrix with monocellular staining
12	CIC::DUX4	207705780011_R07C01	CIC REARRANGED SARCOMA (0.99)	CIC REARRANGED SARCOMA (0.99)	SARC-CIC	CNS SARC-CIC	Circumscribed	0	1	0	1	0	1	1	0	0	1	1	0	0	1	0	1	0	35	80	0	1	0	0	1 diffuse	0	0	1 focal	0	1 moderate	0	0	0	0	0	0	1 focal	Retained	Retained	abundant reticulin matrix with septa
13	CIC::DUX4	207592450125_R02C01	CIC REARRANGED SARCOMA (0.99)	CIC REARRANGED SARCOMA (0.99)	SARC-CIC	CNS SARC-CIC	Circumscribed	0	1	1	1	0	1	1	0	1	0	1	0	0	1	0	1	0	60	40	0	1	0	0	1 diffuse	0	0	1 focal	0	1 moderate	0	0	1 focal	0	0	1 focal	1 focal	Retained	Retained	abundant reticulin matrix with monocellular staining
14	CIC::LEUTX	206702490095_R06C01	CIC REARRANGED SARCOMA (0.95)	CIC REARRANGED SARCOMA (0.99)	HGNET-CIC	HGNET-CIC	Circumscribed	0	1	1	1	0	0	1	0	0	0	0	1	1	1	1	1	0	41	40	0	1	0	0	1 diffuse	0	0	1 focal	1 focal	1 moderate	1 moderate	0	1 moderate	1 moderate	0	1 focal	1 focal	Retained	Retained	abundant reticulin matrix with monocellular staining
15	CIC::DUX4	NA	NA	NA	NA	CNS SARC-CIC	Circumscribed	0	1	0	1	1	0	1	0	1	0	1	0	0	1	1	1	1	41	20	0	1	0	1 focal	1 diffuse	1 focal	1 focal	0	0	0	0	0	0	0	0	0	1 moderate	Retained	Retained	abundant reticulin matrix with septa
CNS: Central Nervous System; HGNET: High-grade neuroepithelial tumor; NA: not available; tSNE: t-distributed stochastic neighbor embedding analysis

## Sheet: Clinical and radiological data
CASE	Age (years old)	SEX	Location	Symptoms	Surgery	Adjuvant treatments	Recurrence	EFS (months)	Status at the end of follow-up	OS (months)	Meningeal contact	Ventricular contact	Largest diameter	Volume	Microcysts (within the tissue)	Peripheral cyst	Hemorrhage	Large vessels	Minimal relative ADC	Maximal relative CBF (ASL)	Maximal relative CBV (DSC)
1	40	F	parietal and frontal	NA	STR	0	1	1	Dead	15	Leptomeningeal	No	39	22.0849	Yes	No	Multiple microbleeds	No	0.634214	NA	NA
2	0	F	left cerebellar	NA	GTR	0	1	1	Dead	9	NA	NA	NA	NA	NA	Yes	NA	NA	NA	NA	NA
3	22	F	left parietal and occipital	NA	NA	NA	NA	NA	NA	NA	NA	NA	NA	NA	NA	NA	NA	NA	NA	NA	NA
4	2	M	left parietal	NA	NA	NA	1	2	Alive (no information on residue)	14	Pachymeningeal (large)	Yes	NA	NA	Yes	Yes	Whole tumor bleeding	Few	NA	NA	NA
5	2	F	right temporal	NA	STR	Chemotherapy	1	9	Alive (no information on residue)	29	NA	NA	NA	NA	NA	NA	NA	NA	NA	NA	NA
6	1	M	left hemispheric	NA	PR	NA	NA	NA	Dead	18	NA	NA	NA	NA	NA	NA	NA	NA	NA	NA	NA
7	12	F	right parietal	Intracranial hypertension	GTR	0	1	2	Alive without disease	24	Pachymeningeal (small)	No	52	43.264	No	Yes	Multiple microbleeds	Few	1.04962	NA	1.87
8	1	M	left frontal and temporal	Motor deficit	PR	Chemotherapy	1	1	Dead	5	Pachymeningeal (small)	Yes	81	147.336	Yes	Yes	Multiple microbleeds	A lot	0.787692	1.75385	NA
9	11	F	cerebellar	Cerebellar syndrome	GTR	0	1	1	Dead	18	NA	NA	NA	NA	NA	NA	NA	NA	NA	NA	NA
10	21	F	frontal	Motor deficit and intracranial hypertension	GTR	0	0	NA	Alive without disease	60	Pachymeningeal (large)	No	43	22.5389	No	Yes	Whole tumor bleeding	No	1.50997	NA	6.53
11	29	M	hemispheric	Intracranial hypertension	STR	Radiation therapy and chemotherapy	0	NA	Alive, stable residue	17	Pachymeningeal (small)	No	32	8.736	Yes	Yes	Whole tumor bleeding	Few	0.943262	NA	2.84
12	6	M	left occipital	Intracranial hypertension	GTR	0	0	NA	Alive without disease	1	Pachymeningeal (large)	Yes	60	45	Yes	Yes	Whole tumor bleeding	Few	1.42	NA	NA
13	8	F	frontal	Intracranial hypertension	GTR	Radiation therapy and chemotherapy	1	1	Dead	18	Pachymeningeal (large)	No	55	40.7836	Yes	Yes	Whole tumor bleeding	No	0.829502	0.836735	NA
14	2	F	left frontal and parietal	Motor deficit and intracranial hypertension	GTR	Radiation therapy	0	NA	Alive without disease	14	Pachymeningeal (large)	No	70	80.4076	Yes	Yes	Multiple microbleeds	A lot	1.01989	1.85366	NA
15	24	F	right hemispheric	Homonymous hemianopsy	GTR	0	1	2	Dead	13	Choroid Plexus	Yes	47	18.4278	No	Yes	Whole tumor bleeding	Few	NA	NA	NA
EFS: event-free survival; F: female; GTR: gross total resection; M: male; NA: not available; OS: overall survival; PR: partial resection; STR: subtotal resection
